# Supplementary material for: The Regulation of Seventeen Inflammatory Mediators are Associated with Patient Outcomes in Severe Fever with Thrombocytopenia Syndrome
Source: Sci Rep. 2018 Jan 9;8:159. doi: 10.1038/s41598-017-18616-z (PMC5760584; doi:10.1038/s41598-017-18616-z)
Supplement: Supplementary file 2 — supplementary dataset [file 41598_2017_18616_MOESM2_ESM.xlsx]

## Sheet: Sheet1
			fatal	age	gender	fever	headache	vomit	diarrhea	Conscious Disturbance	Hemorrhage of digestive tract	Pulmonary infection	MODS	Acute pancreatitis	Oral candidiasis	DIC
			1	51	0	1	0	0	0	1	1	0	1	0	0	1
			2	73	0	1	1	1	0	1	1	1	0	0	0	0
			3	86	1	1	0	1	1	1	0	1	1	1	0	0
			4	69	1	1	0	0	0	1	0	1	1	0	0	0
			5	55	1	1	1	1	1	1	0	1	0	0	0	0
			6	68	0	1	0	0	0	1	0	0	1	0	0	0
			7	65	1	1	0	0	0	1	0	0	0	1	0	0
			8	74	0	1	0	0	0	1	0	0	1	1	0	0
			9	71	0	1	0	0	1	1	1	0	1	0	0	0
			10	70	0	1	0	0	1	1	1	0	1	1	0	1
			11	81	1	1	1	1	0	1	0	1	0	0	0	0
			2
			severe	age	gender	fever	headache	vomit	diarrhea	dc(意识障碍)	消化道出血	肺部感染	多器官功能损伤	急性胰腺炎	口腔念珠菌感染	DIC
			1	39	1	1	1	1	1	0	1	0	0	1	0	0
			2	35	1	1	0	1	1	0	1	0	1	0	0	0
			3	41	1	1	0	1	0	0	0	0	0	0	0	0
			4	70	1	1	1	0	0	1	0	1	1	0	0	0
			5	62	0	1	1	0	1	0	0	0	0	0	0	0
			6	55	1	1	0	1	0	0	0	0	0	0	1	0
			7	49	1	1	1	1	1	0	0	1	0	0	0	0
			8	60	0	1	0	0	0	0	0	1	0	0	0	0
			9	53	0	1	1	1	1	1	0	0	1	1	0	0
			10	49	1	1	0	1	1	0	0	0	0	0	0	0
			11	71	0	1	1	1	0	1	0	0	0	1	0	0
			12	37	1	1	0	1	1	0	0	0	0	1	0	0
			13	78	0	1	0	0	0	1	0	1	0	0	0	0
			14	63	0	1	0	1	0	0	1	0	0	0	0	0
			15	82	1	1	0	1	1	0	0	1	0	0	1	0
			3
			mild	age	gender	fever	headache	vomit	diarrhea	dc(意识障碍)	消化道出血	肺部感染	多器官功能损伤	急性胰腺炎	口腔念珠菌感染	DIC
			1	51	1	1	0	1	1	0	1	0	0	1	0	0
			7	59	0	1	0	0	0	0	0	0	0	0	0	0
			2	47	1	1	0	0	0	0	0	0	0	0	0	0
			6	75	0	1	0	0	0	0	0	0	0	0	0	0
			3	70	0	1	0	1	1	0	0	0	0	0	0	0
			4	17	0	1	1	0	0	0	0	0	0	1	0	0
			5	52	0	1	0	0	0	0	0	1	0	0	0	0

## Sheet: Sheet2
			fatal															nonfatal severe patients																mild patients
		3-7	1	2	3	4	5	6	7	8	9	10	11					1	2	3	4	5	6	7	8	9	10	11	12	13	14	15		1	2	3	4	5	6	7
		IL-1ra	2011	971	3491	1398	1186	521	1135	1101	6644	477	1487					299	23.93	53	427.11	79	212	1337	476.99	520.88	348.06	501.59	489	1121	32	32		5	288.75	1372	116.66	369	499	442.33
		IL-1alpha	1.1	0.11	0.48	99	1.3	32	23	200	52	0.01	7					0.7	30.34	23	88.47	13	23	0.11	0.04	0.03	150.01	18.02	2	78	10	0.15		31.23	0.3	0.02	0.01	1.1	3	12.94
		IL-1beta	1.3	0.79	0.84	8	1.78	2	0.5	3	1.14	1	1					1.5	5.34	1.2	1.22	0.61	2	1.22	0.7	0.7	2.31	4.48	3.1	7.53	2	0.98		2.21	1.14	1.02	0.84	1	1.3	1.51
		IL-2	0.73	0.37	0.53	5	0.69	1	0.5	1	0.59	1	0.91					2	6.47	1.1	0.77	0.71	1	0.81	0.53	0.74	3.5	5.2	0.5	3.1	1.5	0.79		2.01	0.59	0.56	0.74	0.57	1.2	1.77
		IL-3	0.53	0.56	0.57	0.7	0.12	0.65	0.38	0.35	0.75	1	0.87					0.05	0.4	1.1	0.39	0.43	0.54	0.36	0.32	0.36	0.95	0.34	0.3	0.53	1	0.78		0.23	0.4	0.32	0.4	0.26	1.2	0.8
		IL-4	0.41	0.99	0.1	1	0.23	2	0.35	0.87	0.05	0.07	1					5	1.52	2	0.95	0.12	1	0.14	0.1	0.95	15.2	2.89	9.9	2.3	1	1		0.99	0.1	0.25	10.3	0.2	3	2.35
		IL-5	1.1	1	0.58	0.9	0.67	0.6	0.43	0.32	0.64	1	0.48					1	2.92	1.6	3.1	0.13	1	0.71	0.78	0.52	0.4	0.58	0.65	0.91	0.67	0.63		0.75	0.71	0.58	0.52	0.75	1	0.85
		IL-6	333.5	321.67	453.59	367	267	215	251	314	223.93	213	123					65	4.37	311	21.64	59.1	42.1	18.14	17.25	96.61	6.85	10.92	10	298	45	121		3.71	35.78	22.19	3.29	12	13	2.83
		IL-7	1.11	2.4	1.83	11	2	3	1	1	1.41	2	2					1	1.83	5	3.39	1.1	1.4	1.41	1.01	1.91	2.26	1.17	1	2	1	1		1.01	1.74	1.25	1.41	1	2	2.63
		IL-9	0.71	0.59	0.56	0.9	0.78	0.35	0.37	0.65	0.77	1	0.6					1	2.2	1	0.56	0.43	0.71	0.84	0.66	2.2	0.91	0.99	0.56	0.58	1	1		1.01	0.77	0.84	0.56	0.67	1	1.31
		IL-10	159	553	1040	1679	679	1762	1167	1987	4161	146	189					455	90.72	91	170.11	100.11	99	135.66	410.19	260.85	138.9	82.04	299.7	298	110	81		61	87.36	39.56	127.39	88	216	39.56
		IL-12(p40)	0.02	1	0.11	0.8	0.4	0.43	0.15	0.23	0.11	1	0.41					0.1	0.06	1	0.13	0.03	2	0.79	0.02	0.11	8.15	4.27	0.97	0.87	1	0.11		0.1	1.11	0.55	0.38	0.03	3.1	4.27
		IL-12(p70)	0.59	1	1.23	16	1.1	2	2	2	1.35	1.56	3					3	0.67	12	6.47	1	2	2.15	1.02	2.65	3.92	1.46	3.2	1.7	2.4	2		1	0.84	2.65	1.23	0.3	1.1	2.65
		IL-13	0.04	0.04	0.02	0.5	0.02	0.04	0.02	0.21	0.02	0.03	0.04					0.1	0	1	0.18	0.03	0.06	0.04	0.01	0.05	0.22	0.01	0.03	0.06	0.22	0.03		10	0.04	0.01	0.02	0.03	1	0.08
		IL-15	14.2	31	24.53	59	19.5	37	27	38	22.19	12	32					15	5.81	11	12.94	20.12	1	25.16	16.83	39.56	11.9	17.69	13.9	13.98	5	11		5.7	27.13	5.48	8.64	13.89	20	16.83
		IL-17A	2.11	1	2.07	5	1.2	3	2	3	0.84	0.6	2					1.2	2.16	2	3.39	2.12	2	1.21	0.98	1.88	2.25	1.8	1.2	1.9	2	1		2.01	1.62	1.29	19.59	5	6	2.3
		sCD40L	198	114	52.17	71	59	136	131	531	1161.77	431	769					250	361.72	498	178.89	451	351	44.86	88.47	110.93	283.29	116.66	112	28.75	157	39		200.01	179	161.77	216.66	59	71	653.17
		Flt-3L	0	0	0.01	0	1.9	0.03	0	4	34.02	0.03	0					1	0.02	21	0.01	0.01	0	0	0.02	0	0	0.15	0.1	11	0.03	0.03		0.01	1.22	0.02	0	1	0.39	60.67
		TNFalpha	78.3	31.3	224.32	311	113	113	157	167	260.85	198	113					23	37.62	64	27.82	15.1	71	44.86	79	86.27	31.55	53.5	32	81	27	56		31	52.83	57.69	30.77	51	54	48.99
		TNFbeta	0.03	0.02	0.01	0.08	0.05	0.01	0.02	0.01	0.03	0.01	0.02					1	0.01	0.01	0.01	0.02	0.02	0.02	0.01	0.02	0.15	0.07	0.03	0.01	0.02	0.03			0.03	0.01	0.01	0.01	0.01	0.05
		TGFalpha	3	3.11	1.32	1	2.3	1.7	2.1	2.1	1.91	1.2	1					2.12	0.66	31.21	2.75	1.5	10	0.71	1.13	0.77	1.58	1.38	3.65	1.67	1.3	1.3		0.6	9.03	3.18	0.6	1.9	2.3	1.64
		G-CSF	324	2031	339.11	351	768	567	635	3295	361.77	2191	531					789	32.35	183	2742	199	241	148.14	2473	122.67	20.57	56.26	679.97	536	198	347		58	100.32	93.03	59.16	135	155	59.16
		GM-CSF	535	211	116.66	121	486	17	11	32	6.1	3	6.3					67.1	2.05	275	1.82	111	110	6.47	8.15	2.3	1.43	25.16	98.78	35.6	1	0.87		25	311.06	0.84	1.43	59.53	67	14.43
		IFNgamma	15	3	28.53	99	47	56	176	108	327.11	53	118					45	48.61	65	44.86	16	4	72.34	53.5	235.89	18.14	132.29	31	124	32	71		32	10.61	74.19	11.24	35.3	39	47.18
		PDGF-AA	913	244.93	244.93	109	244	244	899	244	280.53	244	244					390	1322	1110	308.17	516	531	444.93	461	244.93	943	373.16	352	311	521	447		413	1490	626.82	387.9	781	867	843.66
		PDGF-AB/BB	6315	4323	432.5	200	341	571	5431	311	3874	512	312					8721	11472	23241	7857	9876	7182	871.81	3314	4098	6136	2213	1321	981	3451	2654		4314	20305	4656	2105	6212	15887	12712
		Eotaxin	1231	1311	318.98	1317	1547	999	775	1598	2218	978	1563					352	288.46	651	605.71	819	867	1340	303.34	1479	613.37	917.21	853.12	1121	1231	1451		330	1025	172.26	678.28	1120	1376	2405
		IL-8	211.15	325	628.99	367	156	321	269	230	113.76	231	121					45	5.95	213	34.02	34.31	45.21	36.69	93.03	34.89	7.47	11.56	14	45	45	56		4	20.84	8.9	44.3	37	26	18.61
		IP-10	14530	13256	13565	16678	23457	17981	9991	23768	10230	15642	21367					12300	4042	11231	8505	9753	8760	12023	13393	13516	10572	11123	9870	14378	7899	6758		2578	13403	12338	6811	5321	7999	9737
		MCP-1	3899	3911	3341	3786	8769	3702	4141	3125	3848	3154	2985					2300	420.63	1654	520.88	1123	431	1764	5231	5231	2931	2218	1953	4321	769	1324		451.11	1528	348.33	731.43	1121	1281	1555
		MCP-3	0	0	110.93	564	2.8	0	3.1	11	547.74	0	0					0	0	0	0	0	0	62.21	299.55	37.62	0	0.06	0.01	0	0	0		0	68.8	0	0	0	0	0
		MIP-1alpha	13.1	3.2	167.99	112	151	119	36	139	288.46	189	99					4	8.27	15	16.62	1.1	16.11	1.33	124.23	20.32	10.01	5.95	13	38	11	37		3.99	19.08	1.97	2.27	8	14	5.07
		MIP-1beta	28.3	31.11	318.98	78	321	59	59	325	431.34	211	213					17	12.24	65	22.19	11.3	47	34.02	90.72	36.69	22.19	27.82	31	89	41	23		15.01	93.03	0.8	23.33	35	78	40.57
		MDC	278	236	380.38	211	321	367	213	376	995.33	321	611					200	829.43	381	352.74	201.1	590	318.98	425.95	348.33	471.03	264.15	199	278	122	213		521	495.33	303.34	267.5	175	203	267.5
		Fractalkine	365	511	964.52	598	679	334	657	678	1831	224	189					98	133.96	529	235.89	124	189	465.15	3528	260.85	183.44	713.27	156.53	157.8	215	198		121	248.06	48.38	5.4	427	599	153.83
		RANTES	8851	8990	3499	1231	1321	4143	5321	3111	5451	2312	4311					9789	43108	79751	12465	19981	14213	7353	7012	7760	6992	8990	9891	7862	23141	8134		7982	37861	7687	9036	12957	11278	35307
		8-12	1	2	3	4	5	6	7	8	9	10	11					1	2	3	4	5	6	7	8	9	10	11	12	13	14	15		1	2	3	4	5	6	7
		IL-1ra	919.63	547.74		3987	971	1769.16	1368	2240		964	2190.72					213.32	35	89	341	42.66	53.5	762	231	964.52	247.69	231	321	1240	131	70		2.1	7.69	476.99		225	485	225
		IL-1alpha	1.76	0.01		111.1	1.5	39.56	35	251.2		0.02	10.3					0.75	231	36	68	35.78	56.26	0.12	6	0.11	153.83	78	2	174.44	21	0.14		153.83	0.01	0.04		3.2	3	11.3
		IL-1beta	0.7	0.91		9.9	2.76	1.3	0.6	2.98		1	0.76					1.69	4.3	1	1.1	0.73	3.84	1.1	1	0.7	3.04	2.1	2.1	8.39	1	0.87		3.76	0.7	1.14		1.3	1.3	1.6
		IL-2	0.74	0.47		5.3	0.79	0.89	0.5	1.15		0l7	0.81					4.09	3.2	1	0.68	0.59	1.5	1	1	0.47	1.45	2.3	0.8	3.29	1.4	0.86		2.66	1.06	0.74		0.74	1.2	1
		IL-3	0.52	0.85		0.7	0.42	0.48	0.4	0.28		0.87	0.36					0.54	0.3	0.7	1.1	0.66	0.57	0.3	1	0.48	0.44	0.1	0.6	0.57	0.99	0.89		0.32	0.63	0.44		0.21	1.2	0.9
		IL-4	0.1	1.52		1	0.31	3.62	0.49	0.95		0.08	1.52					53.5	1.2	2.1	0.87	0.19	0.95	0.15	1	0.58	0.95	0.3	3.4	3.62	2	0.03		1.52	1.52	15.2		0.1	3	2
		IL-5	1.14	0.78		0.98	0.53	0.64	0.41	0.52		0.32	0.64					1.21	2.2	1.1	2.1	0.64	0.61	0.71	1	0.58	0.52	0.58	0.53	0.78	0.63	0.65		0.64	0.81	0.71		0.77	1	0.9
		IL-6	148.14	150.01		357.96	112	36.69	197	93.03		121	8.52					54.18	6.3	52	67.91	53.5	17.25	18	51.11	70.55	24.53	13.1	8	232.94	11	67		2.71	4.18	10.92		4	13	1
		IL-7	2.45	2.09		11.9	2	1.25	1	0.94		1	1.65					2.09	1.7	5	2.1	1.74	1.41	1.3	2.1	1.09	1.57	1.1	1	3.76	1	1		0.94	1.74	1.74		1	2	1
		IL-9	0.91	0.63		0.97	0.52	0.63	0.57	0.63		1	0.63					0.99	1.2	1	0.53	0.47	0.63	0.71	1	1.07	0.63	0.53	0.65	3.09	1	1		0.77	1.07	0.84		0.69	1	1.34
		IL-10	40.57	442.33		478.89	531	713.27	965	713.27		95	76.08					343.98	99	81	56	60.67	35.78	331	311.11	331.25	76.08	112.5	123.1	200.32	81	54		53.5	4.48	12.94		56	116	67
		IL-12(p40)	0.06	0.55		0.89	0.32	0.55	0.14	0.11		1	0.46					0.17	0.01	0.34	0.32	0.02	4.27	0.36	3.21	0.38	0.25	2.1	1	0.38	1	0.12		0.17	0.46	2.78		0.05	3.1	1
		IL-12(p70)	0.84	1.35		11.6	1.3	1.23	1	2.31		1.75	3.2					6.47	5	37	5.11	0.53	2.31	2.1	2.3	1.46	0.93	0.53	3.6	3.62	2.3	2		1.46	2.65	2		0.2	1.1	2
		IL-13	0.04	0.03		0.5	0.03	0.03	0.05	0.15		0.02	0.04					0.04	0.1	4	0.04	0.04	0.05	0.05	0.12	0.05	0.09	0.02	0.02	0.07	0.15	0.04		33.18	0.15	0.07		0.5	1	0.05
		IL-15	21.1	42.13		29.9	18.9	10.01	11	16.2		7	11.56					11.56	12	12	10.9	19.57	2.25	11	13	27.13	7.92	3.9	11.6	3.92	1	7		3.17	3.29	2.69		5.67	19.9	14.3
		IL-17A	3.62	1.06		8.9	1.1	2.35	3	2.89		0.7	1.71					1.41	2.1	3	3.1	2.35	3.1	2.1	1	1.45	3.5	1.1	1.1	4.27	3	1		2.64	1.49	1.62		6	6	5
		sCD40L	1372	113.76		268.3	198	684.13	276	1141.6		763	1121.14					431.34	521	599	221	769.16	323.02	121	178	202.85	747.18	267.7	99	24.53	268	51		197.82	661.44	410.19		278	89	732
		Flt-3L	0	0		0	1.2	0.02	0	15.2		0.01	0					0	3	7	0	0.02	0	0	0.02	0	0.01	0.1	0.2	29.26	0.02	0.02		0.01	0	0.01		0	0.39	13.5
		TNFalpha	75.13	27.13		298.7	67	75.13	93	97.83		98	27.82					36.69	23	32	12.3	34.89	59.16	31.1	21.1	79	45.43	21.1	10	74.19	18	43		31.55	26.46	42.66		29	45	23
		TNFbeta	0.02	0.01		0.08	0.05	0.01	0.01	0.01		0.02	0.02					0.15	0.01	0.01	0.02	0.01	0.03	0.02	1	0.01	0.02	0.04	0.03	0.01	0.01	0.05		0.01	0.02	0.08		0.01	0.01	0.04
		TGFalpha	11.9	1.26		2.3	3.2	1.84	1.9	3.84		2.3	0.92					2.57	1.9	13	1	1.32	9.44	3.23	1.45	10.3	3.69	1.6	2.75	1.91	1.6	1.5		0.89	1.58	1.71		1.8	2.3	1.5
		G-CSF	181.15	2306		799.2	351	365.89	467	2301		1211	155.8					661.44	76	95	1135.15	465.15	67.09	653.15	1351	122.67	6.47	389.3	456.3	605.71	97	324		38.58	46.01	95.4		123	125	98.78
		GM-CSF	1.25	2.87		231.3	378	4.96	2	2.87		1	4.23					15.2	23	195	1.13	2.05	139.11	269	17.13	323.02	37.62	357.3	63.2	20.57	1	0.67		12.24	0.63	1.25		41.1	57.9	53.1
		IFNgamma	6.47	1.62		81.9	59	40.57	85	95.4		45	84.13					53.5	31	41	14	10.01	7.05	189	89	57.69	12.94	32.1	25	113.76	21	65		23.33	7.47	16.2		31	26.7	61
		PDGF-AA	413	244.93		211	244	244.93	1101	244.93		244	263.94					390.9	1421	1241	371	524.41	852.46	541	1761	244.93	1644.93	451	351	344.93	998	512		493.16	843.66	905		990	1567	1052
		PDGF-AB/BB	5617	3768		311	411	1264	6612	599.36		631	505					10002	12114	26531	7899	9506	8182	1921	11314	5881	8983	2978	1431	1871.81	5321	2871		4991	7203	4321		8768	16789	13678
		Eotaxin	695.55	894.43		613.5	1576	495.33	552	1272		521	1040					284.85	353	576	711.2	917.21	339.68	998	231	713.27	405.06	421	479.35	613.37	785	1256		331.25	568.8	205.42		789	1235	1632
		IL-8	84.13	153.83		327.61	89	53.5	156	30.77		121	16.2					35.78	8.9	76	21.11	23.93	16.83	81.21	35	90.72	9.17	9.57	6	35.78	14	34		5.34	2.51	3.84		22	19	9
		IP-10	7830	7489		15684	19211	13451	8412	13678		9863	12393					11926	5043	8611	8971	8887	3491	13101	6889	13319	2848	6573	6754	13473	5421	4321		1479	1615	8170		3211	7851	4312
		MCP-1	2764	1850.55		3267.6	5021	731.43	3621	1902		1121	1989.08					1067	1121	321	491	917.21	1179	576	1221	3945	2160	781	321	3528	412	975		277.78	224.32	270.88		526	981	611
		MCP-3	0.36	0		510.3	3.1	0	3.4	70.55		0	0					0	0	0	0	0	0	23	87.5	0.02	0	0.03	0	0	0	0		0	0	0		0	0	0
		MIP-1alpha	21.91	4.7		78.9	89	37.62	21	55.56		78	21.37					5.79	7.1	10	12	2.81	17.25	13.31	98.53	10.01	16.2	2.1	6	19.81	5	25		2.35	2.12	2.89		5	13	3
		MIP-1beta	39.56	34.02		76.8	169	26.46	48	185.76		45	39.56					20.57	13.1	23	1.5	33.18	46.01	21	30	26.46	1.51	9.5	21	79	21	11		15.6	20.57	0.45		25	51	21
		MDC	489.14	251.2		356.09	765	695.8	431	759.75		313	636.95					235.89	755	390	341	200.32	583.29	311	376	352.74	1337	135.3	213	267.5	289	300		645.01	568.8	405.06		187	235	298
		Fractalkine	327.11	425.95		521	587	150.01	621	917.21		176	119.63					119.63	231	431	72	142.65	105.49	543	1341	110.93	65.42	312.3	97.2	142.65	200	167		88.47	84.13	76.08		399	567	121
		RANTES	8777	8655		1411	1131	3546	7894	4285		3342	6817					18328	47511	87141	15671	19290	20550	8912	9987	7353	9769	5981	10992	7055	33561	8741		10941	32929	17490		19789	11256	36789
		13-20	1	2	3	4	5	6	7	8	9	10	11					1	2	3	4	5	6	7	8	9	10	11	12	13	14	15		1	2	3	4	5	6	7
		IL-1ra	52.86			2931	235.89		1653.17			1213.76						31.55	11	23.33	15.6	8.15	41	26.46	30.77	50.88	112	112.1	13	115	154.7	113		0.95	1.44	9		7.76	373	57.4
		IL-1alpha	16.83			230.03	1.16		38			0.01						6.47	221	97.83	68.8	395	32	0.6	16.83	68.8	23	78.9	0	267	53.5	0.13		165.89	0.06	1		13.2	5	3
		IL-1beta	1.22			10.3	0.91		0.63			0.63						1.65	3.2	1.06	1.92	6.29	2	1.47	1.14	1.3	2	2	1	3	1.3	1		4.09	1.06	1			1.4	2
		IL-2	0.81			14.43	0.59		0.47			0.47						6.12	2	1.66	3.5	7.69	1	2.52	2.52	0.98	1	2.1	0.5	2.5	1.72	0.75		2.26	0.7	2		0.75	2.5	1
		IL-3	0.25			0.34	0.32		0.28			0.52						1.56	0.2	0.68	1.33	0.66	0.54	0.95	1.44	0.48	0.12	0.2	0.2	0.63	0.95	1		0.48	0.48	0		0.32	2.1	1.1
		IL-4	34.02			0.58	0.19		0.74			0.05						19.57	1.4	3.62	1.52	0.05	1	1.52	12.94	2.89	0.98	1.1	5.5	10.1	6.47	0.04		1.52	0.58	1		0.3	5	3
		IL-5	2.02			1.21	0.52		0.52			2.02						1.36	1.5	1.68	1.56	0.88	1	0.85	1.52	0.92	0.52	0.49	0.49	0.43	0.64	0.71		0.99	0.92	0		0.8	0.99	0.6
		IL-6	136.66			31.55	81.01		75.13			67.69						14.05	3.1	37.62	3.62	3.39	15	5.63	9.44	4.7	3	3.1	1	23	1.91	56		1.3	2.51	1		1	8	1
		IL-7	1.09			23.63	1.09		1.49			1.25						6.85	1.5	15.01	3.2	2.09	1.4	3.62	4.94	1.41	1	1.2	1	2	2.18	1		2.09	1.25	1		1	1	1
		IL-9	0.5			0.77	0.73		0.66			1.31						2.44	0.9	1.52	0.84	0.77	0.71	1.39	1.47	1.23	0.54	0.89	0	3	1.23	0.94		1.15	0.91				1	0.99
		IL-10	32.07			163.81	501.59		383.29			33.18						27.13	53	24.02	1.02	23.33	31	6.12	36.69	20.06	14	13.1	3.2	33	8.15	31		3.16	9.17	2		6	78	21
		IL-12(p40)	0.66			8.15	0.25		0.13			1.11						12.24	0.03	0.55	0.66	0.17	2	22.75	5.79	0.46	0.4	0	0	0.37	1.11	0.13		0.38	0.17	3		0.04	2.3	1.01
		IL-12(p70)	0.93			13.67	1.72		1.59			1.72						15.6	2	99.07	10.92	49.61	2	7.26	12.24	4.7	1	0.17	1.1	2.1	5.79	3		3.01	0.84	3		0.5	2.3	5
		IL-13	0.01			0.3	0.01		0.06			0.03						1.11	0.2	8.15	0.33	3.62	0.06	0.15	0.73	0.05	0.3	0.01	0.01	0.08	0.33	0.05		48.38	0.04	0		0.02	0.6	0.07
		IL-15	1.94			5.79	20.57		5.25			6.85						6.12	3	2.14	1.25	1.46	1	2.52	3.5	3.29	2	2.4	1.2	1.3	1.29	6		1.38	3.05	1		2.1	17.5	3.5
		IL-17A	1.58			9.17	1.62		2.69			0.84						2.79	1.4	7.92	3.15	20.57	2	1.88	2.84	1.29	1	0.98	2	3.5	3.92	1.9		4.48	0.98	1		2	3	4
		sCD40L	924.32			423.33	152.17		688.11			1113.76						2105	1021	1094	1337	568.8	251	1288	1122	1372	865	347.3	341	115.96	808.83	55		1677	1195.8	789		1101	323	1352
		Flt-3L	0			0	0		0			0.01						0.07	5	1.83	10.3	34.02	0	0	0.02	0.02	0	0.1	0.06	7	0.02	0.02		0.25	0	0		1.1	0.43	1.2
		TNF-alpha	21.64			248.06	34.89		59.63			74.19						17.69	31	20.57	12.59	35.78	43.1	27.82	21.37	52.83	21	16.3	3	21	14.05	25		31.55	18.14	11		4	38	5
		TNFbeta	0.01			0.02	0.04		0.02			0.02						2	0.02	0.03	0.43	0.03	0.02	0.11	1.41	0.02	0.03	0.02	0	0.01	0.11	0.04		0.04	0.02	0		0.01	0.01	0.05
		TGFalpha	2.75			3.29	25.48		2.78			4						2.25	0.6	20.32	1.77	3.33	10	2.11	2.15	1.91	1	2.3	1.6	1.1	1.51	1.6		1.29	1.58	1		1.1	2.4	1.3
		G-CSF	34.02			210.65	76.08		176.65			989.08						82.04	22	22.75	22.75	86.27	241	29.26	67.09	5.2	5	98.3	57.2	67	32.35	231		23.75	25.16	11		14.67	134	22
		GM-CSF	1.1			53.5	489.14		0.63			0.46						8.15	20	24.53	4.27	25.16	110	3.62	11.56	10.3	3	23.7	11	4	1.1	1		5.2	0.33	4		11	48.3	9
		IFN-gamma	5.48			74.19	57.69		30			3.2						15.2	21	18.14	8.15	40.06	4	4.7	7.47	14.05	7	11.1	1.2	25	12.24	31		11.13	8.15	7		9.8	29	6
		PDGF-AA	394.93			244.93	244		1389.07			244.93						2909	1931	1960	1570	982.32	1231	1330	2254	1117	1865	656	1051	354	1968.09	763		1480	1398.24	1654		1211	2011	1578
		PDGF-AB/BB	5059			354.82	967.21		6764			1264						34142	22111	35180	14137	12783	13311	17511	20400	29932	11987	3141	1951	1987	9043	3011		15142	13651	12795		15376	25673	17856
		Eotaxin	161.77			348.33	1194		485.76			489.14						299.55	123	193.03	281.29	459.33	367	188.11	210.65	176.65	311	235.12	184.8	347	420.63	980		267.5	554.67	111.7		353.55	974.12	547.1
		IL-8	19.57			60.67	87.36		130.03			11.9						10.01	3.1	7.05	6.47	14.43	45.21	20.06	18.14	27.82	2	2.1	1	12	3.92	12		4	1.6	1		9	15	3
		IP-10	2665.15			13014	13426		5431			5528						3197	321	636.95	340.56	798.73	8760	850.55	2218	3106	1120	1351	486	6789	1014	2211		375.63	331.43	1121		321	6531	111
		MCP-1	1376.65			829.43	2767		1702			695.55						514.37	323	260.85	79	216.02	431	183.44	232.94	713.27	511	136	56	997	97.83	513		224.32	224.32	121		154	874	312
		MCP-3	0			410.19	34.02		127.39			0						0	0	0	0	0	0	0	0	0	0	0.05	0	0	0	0		0	0	0		0	0	0
		MIP-1alpha	2.12			33.39	51.84		12.34			2.73						5.63	5.1	12.07	5.95	17.47	16.11	3.2	3.2	7.26	9	1.1	1	9	5.48	13		3.39	1.9	6		1	10	2
		MIP-1beta	26.46			63.8	146.29		37.17			15.2						34.02	10	0.06	12.94	62.21	21	18.61	34.89	32.35	2	2.3	4	21	23.93	6		21.64	15.2	0		12	45	11
		MDC	318.75			248.06	1053		583.25			470.88						425.95	665	489.14	861.32	348.33	590	447.93	303.34	390.07	1446	399.8	256	376	318.98	333		740.69	501.59	345		265	297	354
		Fractalkine	2391			142.65	520.88		645.01			76.08						197.82	189	178.89	170.11	41.6	89	181.15	218.75	122.67	59	112.1	55.71	54	125.8	213		84.13	41.6	51		135	451	129
		RANTES	6631			1576.11	2159		8988			4195						167460	51221	89324	83095	46401	34213	80258	34972	28104	8769	6871	14521	8999	35307	9213		14948	49526	35682		56889	21345	36999

## Sheet: Sheet3
	controls
	1	2	3	4	5	6	7	8	9	10
IL-1ra	0.69	1	1.1	1.3	2	2	1.9	2.3	4	3
IL-1alpha	1.84	1.39	2.61	3.3	1.56	2.21	1.92	1.13	0.11	0.14
IL-1beta	1.17	2.36	2.8	1.5	1.75	2.16	2.12	1.56	0	0.97
IL-2	0.48	0.66	1.2	0.87	0.99	1.47	1.2	2.47	0.55	0.67
IL-3	0.94	0.68	0.53	0.57	0.63	1.18	0.79	0.93	1.77	1.58
IL-4	0.37	0.95	0.58	0.95	0.89	0.99	1.07	1.01	1.03	0.77
IL-5	0.71	0.52	0.58	0.74	0.92	0.98	0.75	0.77	0.79	0.81
IL-6	2.91	2.36	2.75	2.06	3.01	2.09	3.05	2.89	2.99	3.01
IL-7	0.79	1.91	1.09	1.91	1.41	1.74	1.79	0.99	1.79	2.09
IL-9	2.2	1.17	0	1.23	1.92	2.01	1.07	1.15	1.03	1.32
IL-10	1.53	2.83	2.67	2.98	3.03	3.73	2.57	2.73	1.99	2.93
IL-12(p40)	0.01	0.17	0.19	0.23	0.58	0.59	0.25	0.69	0.66	0.46
IL-12(p70)	0.53	0.84	0.79	0.87	0.59	0.78	0.69	0.84	0.69	0
IL-13	0.11	0.03	0.05	0.58	0.18	0.39	0.22	0.25	0.29	0.35
IL-15	0.7	0.87	0.89	1.7	1.07	1.1	0.97	2.07	2.01	1.97
IL-17A	0.87	0.6	0.7	0.84	0.8	1.2	1.1	0.98	0.88	0.86
sCD40L	148.14	109.5	151.9	155.33	197.63	202.85	172.26	108.14	157.14	244.14
Flt-3L	0.02	0.03	0.02	0.02	0.15	0.05	0.06	0.12	0.22	0.23
TNFalpha	16.41	13	14	12.2	9.41	8.41	3.41	7.41	9.41	16.41
TNFbeta	0	0.01	0.03	0.05	0.03	0.02	0.07	0.06	0.04	0
TGFalpha	1.19	1.84	1.26	1.16	1.19	1.21	1.25	1.49	1.59	1.39
G-CSF	3.92	2.97	3.02	3.24	2.93	3.12	17.1	2.78	1.92	3.02
GM-CSF	0.33	1.87	1.63	1.45	0.99	0.83	0.73	0.63	0.98	1.03
IFNgamma	4.94	3.2	3	4.51	4.01	4.12	3.94	5.15	4.25	4.56
PDGF-AA	275	254	215	175	316	377	312	263	261	235
PDGF-AB/BB	3165	2197	2455	2396	2988	1999	2921	2115	1337	2143
Eotaxin	269.16	299	312	341	411	361	278	249	301	313
IL-8	2.15	3.21	2.76	3.29	3.15	2.98	2.87	3.45	2.85	2.66
IP-10	188.11	213.23	215.41	199.76	281.71	373.43	367.81	389.45	298.78	385.42
MCP-1	352.74	122.67	170.11	157.75	244.96	352.74	252.74	302.74	311.74	295.74
MCP-3	1	5.1	0	0	0	0	2	8	0	0
MIP-1alpha	1.83	2.58	2.96	2.05	3	2	1	1.75	1.88	1.43
MIP-1beta	23.93	12.24	13.67	17.26	21.13	24.11	23.65	22.98	22.79	21.53
MDC	395.55	213	300	333	431	534.14	295.32	289.67	315.13	313.78
Fractalkine	209.44	241	153.83	161.77	289	119.63	109.14	94	145	299
RANTES	7316	6746	8973	11316	9985	10016	9995	32153	11785	14653

## Sheet: Sheet4
		fatal															nonfatal severe patients															mild patients
3-7		1	2	3	4	5	6	7	8	9	10	11	12	13	14	15	1	2	3	4	5	6	7	8	9	10	11	12	13	14	15	1	2	3	4	5	6	7
Viral load (log10)		7	5	6	6	8	8	10	7	6	6	7					4	3	4	6	5	4	4	5	6	4	4	5	5	5	4	3	4	2	3	4	4	5
Platelet count, 109/L		115	45	25	11	28	41	33	18	26	36	78					49	66	24	30	51	42	47	54	44	79	32	52	61	51	27	68	46	67	51	59	67	77
White blood cell count, 109/L		2.53	1.7	10.05	12.3	0.92	5.53	1.5	1.78	3.8	2	1.01					3.48	2	4.8	11.4	1.51	1.92	1.1	3.34	3.65	1.55	2.09	4.65	7.31	1.94	3.17	1.83	1.53	5.56	1.4	1.93	2.12	2.24
嗜酸		0.04	0	0	0.01	0	0	0.01	0	0	0	0					0	0	0	0	0	0	0	0	0	0	0.01	0.04	0	0.1	0.01	0	0	0.1	0	0.04	0.01	0
比容		31.7	20	21	24.1	34.2	41.1	35.3	28	32.8	32.4	30.1					34.6	33	39.6	36	42	37	35.1	38.3	45.5	37.1	37.7	27.8	34.6	37.1	37	32.4	46.1	28.3	33	33.6	35.2	42.3
LDH		3099	412	2315	2054	2150	1879	1186	1568	6205	1078	343					1075	2663	1839	2805	453	989	1355	1075	4243	279	1509	575	1030	1883	858	653	563	1883	715	1273	1391	438
CK		4205	648	1592	474	276	1494	975	2171	261	434	155					3603	313	270	367	470.5	108	241	989	271	501	575	305	114	125	355	58	354	108	92	633	93	371
CK­MB		87	67	98	31	22	58	38	88	32	54	3					30	23	23	18	15	17	3	44	15	21	13	23	3	17	71	3	28	3	3	17	23	25
ALT		424	132	190	75	73	122	81	111	518	43	10					264	490	180	88	70	312	49	216	100	12	77	225	45	89	45	51	59	77	35	111	148	26
AST		1763	173	251	100	420	349	366	572	1257	86	35					909	783	424	224	104	532	141	750	288	27	141	1584	103	146	129	57	136	114	58	506	231	54
BUN		5.56	7.5	7	25.4	7	7.72	5.81	6.32	17	10.71	6.7					3.5	4.2	1.69	6.13	3.51	6.3	6.09	4.61	4.6	4.5	6.7	5.7	7.8	6.49	4.27	3.2	4.86	3.4	4.3	8.77	3.15	3.52
Cr		128	93	133	195	93	97	77	88	208	122.7	66.2					64	59	44.6	76.1	73	99.6	77.7	59.2	88.3	86	50.7	68	100.2	64	57	60.7	79	71	78.4	142.2	76.1	87
AMY		269	129	288	30	269	79	179	158	182	82	71					302	86	65	506	199	149	119	29	639	117	557	678	47	172	219	311	69	87	90	73	121	638
LIP		1785	608	1169	33	2000	89	681	659	199	376	101					1652	237	63	1367	1031	1780	237	559	1557	573	101	139	205	1161	1148	425	95	57	145	97	389	758
Na		127	123	125	125.7	131	132.4	121	123	137	131.9	129.4					133	138	138	141.6	135	137	134	126.4	145	133	129	133	129.7	135.6	129.8	140	132	129	133	127	136.4	131
蛋白尿		1	1	1	1	1	1	1	1	1	1	1					1	1	1	1	1	1	1	1	1	1	1	1	1	1	1	0	1	0	1	1	0	1
血尿		1	1	1	1	1	1	1	1	1	0	1					0		1	0	1	1	1	1	1	1	0	1	0	0	1	0	1	1	0	1	0	1
8-12
Viral load (log10)		6	4		5	8	7	9	6		6	6					2	2	3	2	4	3	3	4	5	3	3	3	3	4	2	2	2	2	2	2	2	2
Platelet count, 109/L		121	30		9	37	19	81	20		20	29					36	68	39	60	36	62	30	48	36	53	29	49	72	66	25	75	68	79	56	50	86	63
White blood cell count, 109/L		12.36	6.54		12.3	3.37	3.71	3.99	14.89		1.21	4.42					7.57	6.33	4.53	9.07	2.09	2.92	1.06	4.24	2.56	2.65	3.55	3.93	6.4	2.07	3.95	2.59	2.1	6.5	2.61	5.88	4.82	2.89
嗜酸		0.03	0		0.01	0	0	0	0		0	0					0	0.06	0	0.08	0	0	0	0	0	0	0	0.01	0	0.02	0.01	0	0.01	0	0.02	0.34	0.08	0
比容		35.6	20.6		34.1	35.8	37.1	30.7	38.6		32	35.7					26.8	34.9	36.5	32.3	45.3	38	34.8	34.9	40.2	39	39.5	25.3	33.2	39	37.6	33	48	28.9	34.6	31.5	39.2	43.7
LDH		2816	2725		1054	2214	2879	1348	1301		1570	1775					975	774	737	419	1104	1999	1340	985	1494	2150	1769	775	392	471	717	520	687	784	252	2420	2391	1041
CK		3575	5940		568	235	1494	137	3171		2047	1047					1603	323	168	163	630	129	212	329	131	807	780	405	50	70	251	225	331	178	226	709	85	771
CK­MB(0-13U/L)		99	64		54	63	52	26	68		60	160					31	27	13	19	4	17	8	44	16	18	19	33	16	11	60	14	5	58	27	23	15	23
ALT		217	165		75	302	140	20	132		65	335					164	413	121	36	85	476	124	196	75	52	83	129	36	63	39	57	63	170	28	104	248	50
AST		730	374		98	750	487	35	565		317	81					609	891	321	24	148	750	554	459	218	138	168	939	72	52	71	107	87	243	53	419	248	130
BUN		15.74	7.5		25.4	3	10.13	1.69	5.3		8.35	6.63					4.52	4.72	2.69	5.3	3.51	7.3	4.86	4.61	6.8	3.7	64	6.1	6.8	4.01	4.97	2.83	2.2	3.08	6.5	8.9	3.89	4.1
Cr		188	93		195	48.7	109	46	97		102	58					71	62	42	70	75	115.5	83	75	89	77.4	4.1	69	88	51	79	56	68	54	84	86	66.1	74
AMY		287	229		28	369	270	90	214		217	311					319	99	53	15	389	249	306	39	458	130	1948	1278	43	192	385	112	79	89	133	87	141	1088
LIP		1785	769		33	2205	459	89	750		423	512					861	308	51	14	1551	2000	431	891	2018	861	351	231	76	567	644	623	95	69	442	126	589	358
Na		130	127.7		131.7	124.7	124.8	133.5	133		127	117.2					139	137	141	142.3	136.8	126.9	129	131	135	138	128	134	129.3	134.8	130.9	143	133	133	126	128	136.4	138
蛋白尿		1	1		1	1	1	1	1		1	1					1	1	1	1	1	1	1	1	1	1	1	1	0	1	1	0	1	0	1	1	0	1
血尿		1	1		1	1	1	1	1		0	1					1	1	1	1	1	1	1	0	1	0	0	0	0	0	1	0	0	0	0	1	0	1
13-20
Viral load (log10)		5			4	6		8			5						2	2	2	2	3	2	2	3	2		2	2	2	2	2	2	2	2		2	2	2
Platelet count, 109/L		79			13	41		42			34						282	175	78	104	199	161	519	172	110		71	172	63	152	57	179	125	198		110	221	71
White blood cell count, 109/L		19.6			7.52	11.36		4.84			13.53						4.84	3.04	12.84	3.8	5.55	8.45	3.26	4.4	6.89		4.29	5.81	4.87	2.75	3.79	3.17	2.75	7.84		4.04	6.76	6.67
嗜酸		0.01			0.01	0.11		0			0.01						0.01	0.05	0.06	0.1	0.05	0.11	0.02	0.01	0		0.03	0	0.01	0.02	0.02	0.6	0	0.13		0.01	0.02	0.01
比容		32.2			32.4	19.3		41			13.1						29.4	29.4	35	30.9	41.8	36.2	23.9	30.9	41		37.4	27.4	28.9	35	32.8	32.1	40.3	29.7		33	35.6	41.4
LDH		2042			455	1311		2991			1168						296	234	209	274	322	289	456	432	2805		298	347	323	394	527	278	320	615		547	488	508
CK		2606			143	995		1283			1734						31	50	34	414	214	53	111	34	43		113	75	29	62	93	43	49	74		352	74	129
CK­MB(0-13U/L)		106			31	26		84			115						13	10	7	7	5	10	14	9	7		15	4	13	6	13	6	17	20		15	17	12
ALT		124			64	20		113			72						50	129	48	26	266	138	91	85	184		73	67	27	91	72	74	59	129		49	78	64
AST		210			94	97		639			190						34	71	19	25	137	51	72	67	658		98	191	66	69	90	60	44	107		34	53	69
BUN		13.92			30.5	39		8.08			9.1						4.68	4.2	2.65	2.96	3.5	5.4	5.2	4.62	2.57		4.3	5.1	5.1	5.65	3.18	2.6	2.5	56		6.56	3.25	4.6
Cr		116			103	55		94			121						43	51	43	43	63	79	72	45	113		55	76	45	50	49	47	43	2.7		94	68	65
AMY		487			38	730		322			357						119	65	32	16	167	206	132	208	1043		349	269	65	154	286	111	65	61		71	300	105
LIP		2085			233	2253		902			379						213	73	35	12	121	317	905	909	3188		121	218	57	321	644	124	73	57		76	1092	359
Na		131			130	128.2		123.9			135						141	137	143	117.5	139	131.6	135	133.8	140.4		134	135	134	136.6	135	137	135	134.3		131	134.9	137
蛋白尿		1			1	1		1			1						0	0	1	0	1	0	0	1	0		0	0	0	0	1	0	0	0		1	0	1
血尿		1			1	1		1			0						1	0	0	0	0	0	0	0	0		0	0	0	0	0	0	0	0		0	0	0
																		0
																		0
																		0
																		0
																		0
																		0
																		0
																		0
																		0
																		0
																		0.01
																		0.04
																		0
																		0.1
																		0.01
																		0
																		0
																		0.1
																		0
																		0.04
																		0.01
																		0
